# Supplementary material for: Tiered healthcare in South Africa exposes deficiencies in management and more patients with infectious etiology of primary adrenal insufficiency
Source: PLoS One. 2020 Nov 5;15(11):e0241845. doi: 10.1371/journal.pone.0241845 (PMC7644036; doi:10.1371/journal.pone.0241845)
Supplement: S1 Data — (XLSX) [file pone.0241845.s001.xlsx]

## Sheet: Mofokengcleaned (RSA)
ID	Country	Africa_regions	countrycode	Regioncode	City	participant	Specialitycode	specilityrank	Statecode	practicetype	Sector	InstitutionType	RvU	Ruralcode	hypoadrenalism	HYPOmale	hypofemale	Patientt	Males_0_15_years	Female_0_15_years	Males_16_30_years	Females_16_30_years	Males_31_45_years	Females_31_45_years	Males_46_60_years	Females_46_60_years	Males_61_75_years	Females_61_75_years	Males_75_years	Females_75_years	Adson_0_15_yrs	Adson_16_60_yrs	Adson_60_yrs	Adson_Males	Adson_females	Adsontt	Pituitary	steroiduse	badrenalectomy	t1diabetes	Hypothyroidism	Gravesdisease	Perniciousanaemia	Prematureovarian	clinicalground	clinicalplus	Serum	lowserum	skinpigment
39	SOUTH AFRICA	1	1	1	capetown	General practitioner	2	SENIOR (Consultant/Independent Specialist)	1	Private clinic	2	4	Urban (Large city-based)	1	YES	0	1	1	0	0	0	0	0	1	0	0	0	0	0	0	0	1	0	0	1	1	0	0	0	0	0	0	0	0	Never	Sometimes	Never	Sometimes	Never
1	SOUTH AFRICA	1	1	1	Cape Town	Endocrinologist	1	SENIOR (Consultant/Independent Specialist)	1	Private hospital	2	2	Urban (Large city-based)	1	YES	4	0	4	0	0	1		1	0	0	0	0	0	0	0	0	2	0	2	0	2	3	3	1	0	0	0	0	0			Never	Very often	Often
2	SOUTH AFRICA	1	1	1	Johannesburg	Non-endocrine specialist	3	SENIOR (Consultant/Independent Specialist)	1	Private hospital	2	2	Urban (Large city-based)	1	YES	0	1	1	0	0	0	0	0	1	0	0	0	0	0	0	0	1	0	0	1	1	0	0	0	0	0	0	0	0			Often
3	SOUTH AFRICA	1	1	1	Port Alfred	General practitioner	2	MIDDLE GRADE (Subconsultant specialist/Fellow/Senior Registrar)	2	Private hospital	2	2	Rural (Villages, small towns in the country)	2	YES	3	2	5	0	0	0	1	1	1	0	1	1	0	0	0	0	4	1	2	3	5	3	2	1	2	3	0	0	1	Sometimes	Often	Often	Very often	Often
4	SOUTH AFRICA	1	1	1	Pretoria	General practitioner	2	JUNIOR (Resident in Training)	3	Government hospital	1	1	Rural (Villages, small towns in the country)	2	YES	0	15	15	0	15	0	0	0	0	0	0	0	0	0	0	15	0	0	0	15	15	1	0	0	0	0	1	0	0				Often
5	SOUTH AFRICA	1	1	1		Non-endocrine specialist	3	SENIOR (Consultant/Independent Specialist)	1	Private hospital	2	2	Urban (Large city-based)	1	YES	1	1	2	0	1	0	0	0	0	0	0	0	0	0	0	1	0	0	0	1	1	0	1	1	0	1	0	1	0	Sometimes	Never	Sometimes	Never	Sometimes
6	SOUTH AFRICA	1	1	1	Joahnnesburg	Non-endocrine specialist	3	SENIOR (Consultant/Independent Specialist)	1	Government hospital	1	1	Urban (Large city-based)	1	YES	10		10			5	5			0	0	0	0	0	0	0	10	0	5	5	10	0	0	0	0	0	0	0	0	Never	Never	Never	Invariably (always)	Often
7	SOUTH AFRICA	1	1	1	cape town	General practitioner	2	SENIOR (Consultant/Independent Specialist)	1	Private clinic	2	4	Urban (Large city-based)	1	YES	1	0	1	0	0	0	0	0	0	0	0	0	0	0	0	0	0	0	0	0	0	0	0	0	0	0	0	0	0
8	SOUTH AFRICA	1	1	1		General practitioner	2	SENIOR (Consultant/Independent Specialist)	1	Private clinic	2	4	Rural (Villages, small towns in the country)	2	YES	0	1	1	0	0	0	0	0	0	0	1	0	0	0	0	0	1	0	0	1	1	0	1	0	1	0	0	0	1	Never	Never	Never	Very often	Often
9	SOUTH AFRICA	1	1	1	Johannesburg	Non-endocrine specialist	3	SENIOR (Consultant/Independent Specialist)	1	Private hospital	2	2	Urban (Large city-based)	1	YES	2	1	3	0	0	1		1	0	0	0	0	0	0	0	0	2	0	2	0	2	0	5	0	0	0	0	0	0	Often	Sometimes	Often	Very often	Often
10	SOUTH AFRICA	1	1	1	KLERKSDORP	General practitioner	2	SENIOR (Consultant/Independent Specialist)	1	Private clinic	2	4	Urban (Large city-based)	1	YES	0	0	0	0	0	0	0	0	0	0	0	0	0	0	0	0	0	0	0	0	0	0	0	0	0	0	0	0	0	Never	Never	Never	Never	Never
11	SOUTH AFRICA	1	1	1	Pretoria	General practitioner	2			Private clinic	2	4	Urban (Large city-based)	1	YES	1	1	2	0	0	0	0	0	0	0	0	0	0	0	0	0	0	0	0	0	0	0	2	0	1	1	0	0	0		Very often	Sometimes	Often	Never
12	SOUTH AFRICA	1	1	1		Non-endocrine specialist	3	SENIOR (Consultant/Independent Specialist)	1	Private hospital	2	2	Urban (Large city-based)	1	YES	1	0	1	0	0	0	0	1	0	0	0	0	0	0	0	0	1	0	1	0	1	1	0	0	0	0	0	0	0	Never	Sometimes	Sometimes	Sometimes	Sometimes
14	SOUTH AFRICA	1	1	1	Johannesburg	Non-endocrine specialist	3	SENIOR (Consultant/Independent Specialist)	1	University-based	1	3	Urban (Large city-based)	1	YES	2	0	2	0	0	0	0	0	0	0	0	0	0	0	0	0	0	0	0	0	0	1	1	0	0	0	0	0	0	Often	Often	Sometimes	Sometimes	Never
15	SOUTH AFRICA	1	1	1		Endocrinologist	1	SENIOR (Consultant/Independent Specialist)	1	Government hospital	1	1	Urban (Large city-based)	1	YES	5	17	22	0	0	0	2	0	4	2	8	3	2	0	1	0	16	6	5	17	22	25	15	1	4	8	0	8	2	Never	Never	Never	Invariably (always)	Often
16	SOUTH AFRICA	1	1	1	Johannesburg	Non-endocrine specialist	3	SENIOR (Consultant/Independent Specialist)	1	Private hospital	2	2	Urban (Large city-based)	1	YES	4	5	9	0	0	0	1	0	1	0	0	0	0	0	0	0	2	0	0	2	2	7	4	0	1	1	0	0	0	Never	Often	Often	Often	Sometimes
17	SOUTH AFRICA	1	1	1	Somerset West	General practitioner	2			Private clinic	2	4	Urban (Large city-based)	1	YES	0	1	1	0	0	0	0	0	0	0	1	0	0	0	0	0	1	0	0	1	1	0	0	0	0	0	0	0	0	Never	Often	Often	Often	Never
18	SOUTH AFRICA	1	1	1		Non-endocrine specialist	3	MIDDLE GRADE (Subconsultant specialist/Fellow/Senior Registrar)	2	Government hospital	1	1	Urban (Large city-based)	1	YES	5	5	10	0	0	0	0	0	0	0	0	0	0	0	0	0	0	0	0	0	0	0	10	0	0	0	0	0	0	Never	Never	Never	Never	Never
19	SOUTH AFRICA	1	1	1	George	Non-endocrine specialist	3	SENIOR (Consultant/Independent Specialist)	1	Government hospital	1	1	Rural (Villages, small towns in the country)	2	YES	5	10	15	0	0	1	4		2	2	2	0	0	0	0	0	11	0	3	8	11	5	5	0		2		1	2				Invariably (always)
20	SOUTH AFRICA	1	1	1	DURBAN	Non-endocrine specialist	3	SENIOR (Consultant/Independent Specialist)	1	Private hospital	2	2	Urban (Large city-based)	1	YES	0	1	1	0	0	0		0	0	0	1	0	0	0	0	0	1	0	0	1	1	0	0	1	1	0	0	0	0	Never	Sometimes	Never	Never	Never
21	SOUTH AFRICA	1	1	1	Cape Town	Non-endocrine specialist	3	SENIOR (Consultant/Independent Specialist)	1	University-based	1	3	Urban (Large city-based)	1	YES	0	1	1	0	0	0	0	0	0	0	0	0	0	0	0	0	0	0	0	0	0	0	0	0	1	0	0	0	0		Invariably (always)			Very often
22	SOUTH AFRICA	1	1	1		General practitioner	2	SENIOR (Consultant/Independent Specialist)	1	Private clinic	2	4	Urban (Large city-based)	1	YES	0	2	2	0	0	0	0	0	0	0	0	0	0	0	0	0	0	0	0	0	0	2	0	0	0	1	0	0	1	Sometimes	Invariably (always)	Invariably (always)	Sometimes	Sometimes
23	SOUTH AFRICA	1	1	1		General practitioner	2	MIDDLE GRADE (Subconsultant specialist/Fellow/Senior Registrar)	2	Private clinic	2	4	Rural (Villages, small towns in the country)	2	YES	0	0	0	0	0	0	0	0	0	0	0	1	0	0	0	0	0	1	1	0	1	0	0	1	0	0	0	0	0	Sometimes	Often	Often	Often	Sometimes
24	SOUTH AFRICA	1	1	1		General practitioner	2	MIDDLE GRADE (Subconsultant specialist/Fellow/Senior Registrar)	2	Private clinic	2	4	Urban (Large city-based)	1	YES	0	1	1	0	0	0	0	0	0	0	1	0	0	0	0	0	1	0	0	1	1	0	0	0	0	0	0	0	0		Invariably (always)	Often		Often
25	SOUTH AFRICA	1	1	1	Cape Town	Non-endocrine specialist	3	SENIOR (Consultant/Independent Specialist)	1	Government hospital	1	1	Urban (Large city-based)	1	YES	10	20	30	0	0	0	1		2	0	0	0	0	0	0	0	3	0	0	3	3	0	5	0	1				1	Sometimes	Never	Never	Often	Sometimes
26	SOUTH AFRICA	1	1	1	Stellenbosch	Non-endocrine specialist	3	SENIOR (Consultant/Independent Specialist)	1	Private hospital	2	2	Urban (Large city-based)	1	YES	1	0	1	0	0	0	1	0	0	0	0	0	0	0	0	0	1	0	0	1	1	0	0	0	0	1	0	1	0	Sometimes	Often	Very often	Sometimes	Never
27	SOUTH AFRICA	1	1	1	Durban	Endocrinologist	1	SENIOR (Consultant/Independent Specialist)	1	Private hospital	2	2	Urban (Large city-based)	1	YES	5	3	8	0	0	0	0	0	1	0	0	1	0	0	0	0	1	1	1	1	2	7	0	0	0	1	0	0	0	Never	Never	Never	Invariably (always)	Sometimes
28	SOUTH AFRICA	1	1	1	Zastron	General practitioner	2	MIDDLE GRADE (Subconsultant specialist/Fellow/Senior Registrar)	2	Private clinic	2	4	Rural (Villages, small towns in the country)	2	YES	0	1	1	0	0	0	0		1	0	0	0	0	0	0	0	1	0	0	1	1	0	0	0	0	0	0	0	0	Never	Sometimes	Never	Never	Often
29	SOUTH AFRICA	1	1	1	Port Elizabeth	Non-endocrine specialist	3	SENIOR (Consultant/Independent Specialist)	1	Private clinic	2	4	Urban (Large city-based)	1	YES	0	0	0	0	0	0	0	0	0	0	0	0	0	0	0	0	0	0	0	0	0	0	1	0	0	0	0	0	0	Never	Never	Never	Never	Never
30	SOUTH AFRICA	1	1	1	Musina, Limpopo	General practitioner	2	MIDDLE GRADE (Subconsultant specialist/Fellow/Senior Registrar)	2	Private clinic	2	4	Rural (Villages, small towns in the country)	2	YES	5	5	10	0	0	0	0	5	5	0	0	0	0	0	0	0	10	0	5	5	10	0	10	0	2	2	0	0	4	Never	Often	Very often	Sometimes	Never
31	SOUTH AFRICA	1	1	1	DURBAN	General practitioner	2	SENIOR (Consultant/Independent Specialist)	1	Private clinic	2	4	Urban (Large city-based)	1	YES	2	1	3	0	0	0	0	0	0	1	1	1	0	0	0	0	2	1	2	1	3	0	0	0	0	1	0	1	0	Never	Sometimes	Often	Very often	Sometimes
32	SOUTH AFRICA	1	1	1	cape Town	General practitioner	2			Private clinic	2	4	Urban (Large city-based)	1	YES	0	2	2	0	0	0	0	0	1	0	0	0	0	0	0	0	1	0	0	1	1	1	1	0	0	3	0	0	0	Never			Very often
33	SOUTH AFRICA	1	1	1	Cape Town	Endocrinologist	1	SENIOR (Consultant/Independent Specialist)	1	Government hospital	1	1	Urban (Large city-based)	1	YES	20	20	40	3	1	1	0	0	0	0	0	0	0	0	0	4	1	0	4	1	5	20	0	2	0	0	0	0	0			Sometimes	Invariably (always)	Sometimes
35	SOUTH AFRICA	1	1	1	cape town	General practitioner	2	SENIOR (Consultant/Independent Specialist)	1	Private clinic	2	4	Urban (Large city-based)	1	YES	0	2	2	0	0	0	0	0	0	0	2	0	0	0	0	0	2	0	0	2	2	0	0								Very often			Never
36	SOUTH AFRICA	1	1	1	Cape Town	Non-endocrine specialist	3	SENIOR (Consultant/Independent Specialist)	1	Private hospital	2	2	Urban (Large city-based)	1	YES	5	2	7	0	0	0	0	0	0	3	0	1	0	0	0	0	3	1	4	0	4	3	0	0	0	2	0	1	0	Never	Very often	Very often	Sometimes	Often
37	SOUTH AFRICA	1	1	1		General practitioner	2	SENIOR (Consultant/Independent Specialist)	1	Private clinic	2	4	Rural (Villages, small towns in the country)	2	YES	0	1	1	0	0	0	0	0	0	0	1	0	0	0	0	0	1	0	0	1	1	1	0	0	0	1	0	0	0	Never	Never	Never	Never	Never
38	SOUTH AFRICA	1	1	1	Johanesburg	General practitioner	2	MIDDLE GRADE (Subconsultant specialist/Fellow/Senior Registrar)	2	Private clinic	2	4	Urban (Large city-based)	1	YES	0	1	1	0	0	0	0	0	0	0	0	0	0	0	0	0	0	0	0	0	0	1	1	0	0	0	0	0	0		Often	Invariably (always)	Invariably (always)
40	SOUTH AFRICA	1	1	1	Johannesburg	General practitioner	2	MIDDLE GRADE (Subconsultant specialist/Fellow/Senior Registrar)	2	Private hospital	2	2	Urban (Large city-based)	1	YES	3	5	8	0	0	2	4	1	1	0	0	0	0	0	0	0	8	0	3	5	8	2	10	3	1	3	2	0	0	Never	Never	Often	Very often	Often
41	SOUTH AFRICA	1	1	1	Cape Town	Non-endocrine specialist	3	SENIOR (Consultant/Independent Specialist)	1	Government hospital	1	1	Urban (Large city-based)	1	YES	1	1	2	0	0	0	0	1	0	0	1	0	0	0	0	0	2	0	1	1	2	0	1	0	0	0	0	0	0				Invariably (always)
42	SOUTH AFRICA	1	1	1	SCOTTBURGH	General practitioner	2	JUNIOR (Resident in Training)	3	Private clinic	2	4	Rural (Villages, small towns in the country)	2	YES	15	5	20			10	2	4	3	1						0	20	0	15	5	20	1	11	3	2	3	2		5	Sometimes	Often	Very often	Invariably (always)	Sometimes
45	SOUTH AFRICA	1	1	1	Cape Town	Non-endocrine specialist	3	SENIOR (Consultant/Independent Specialist)	1	Private hospital	2	2	Urban (Large city-based)	1	YES	1	0	1	0	0	1	0	0	0	0	0	0	0	0	0	0	1	0	1	0	1	0	0	0	1	1	0	0	0	Often	Very often	Invariably (always)	Invariably (always)	Often
46	SOUTH AFRICA	1	1	1		General practitioner	2	MIDDLE GRADE (Subconsultant specialist/Fellow/Senior Registrar)	2	Private clinic	2	4	Rural (Villages, small towns in the country)	2	YES	0	1	1	0	0	0	0	0	0	0	0	0	1	0	0	0	0	1	0	1	1	0	0	0	0	0	0	0	0
47	SOUTH AFRICA	1	1	1	george	General practitioner	2	SENIOR (Consultant/Independent Specialist)	1	Private clinic	2	4	Rural (Villages, small towns in the country)	2	YES	1	1	2	0	0	0	0	1	0	0	1	0	0	0	0	0	2	0	1	1	2	0	1	1	1	1	0	0	0	Never	Often	Very often	Sometimes	Very often
48	SOUTH AFRICA	1	1	1	Johannesburg	Non-endocrine specialist	3	SENIOR (Consultant/Independent Specialist)	1	Government hospital	1	1	Urban (Large city-based)	1	YES	1	0	1	0	0	1	0	0	0	0	0	0	0	0	0	0	1	0	1	0	1	0	0	0	0	0	0	0	0				Invariably (always)	Very often
49	SOUTH AFRICA	1	1	1	Cape Town	Non-endocrine specialist	3	JUNIOR (Resident in Training)	3	Government hospital	1	1	Urban (Large city-based)	1	YES	0	1	1	0	0	0	0	0	0	0	1	0	0	0	0	0	1	0	0	1	1	0	0	0	0	1	0	0	0	Never	Sometimes	Often	Never	Sometimes
50	SOUTH AFRICA	1	1	1	Cape Town	Non-endocrine specialist	3	SENIOR (Consultant/Independent Specialist)	1	University-based	1	3	Urban (Large city-based)	1	YES	3	3	6	0	0	0	0	0	0	0	0	0	0	0	0	0	0	0	0	0	0	2	2	0	0	0	0	0	0
51	SOUTH AFRICA	1	1	1	Pretoria	General practitioner	2	MIDDLE GRADE (Subconsultant specialist/Fellow/Senior Registrar)	2	Private clinic	2	4	Urban (Large city-based)	1	YES	1	1	2	0	0	0	0	0	0	1	0	0	1	0	0	0	1	1	1	1	2	0	0	0	0	0	0	0	0	Never	Often	Never	Very often	Never
52	SOUTH AFRICA	1	1	1	Vereeniging	General practitioner	2	MIDDLE GRADE (Subconsultant specialist/Fellow/Senior Registrar)	2	Private clinic	2	4	Urban (Large city-based)	1	YES	0	1	1	0	0	0	0	0	1	0	0	0	0	0	0	0	1	0	0	1	1	1	1	0	1	0	0	0	0	Sometimes	Often	Often	Often	Never
53	SOUTH AFRICA	1	1	1	Cape Town	Non-endocrine specialist	3	MIDDLE GRADE (Subconsultant specialist/Fellow/Senior Registrar)	2	Government hospital	1	1	Urban (Large city-based)	1	YES	0	1	1	0	0	0	1	0	0	0	0	0	0	0	0	0	1	0	0	1	1	0	3	0	0	0	1	0	0	Sometimes	Sometimes	Never	Sometimes	Sometimes
55	SOUTH AFRICA	1	1	1		Non-endocrine specialist	3	SENIOR (Consultant/Independent Specialist)	1	Private hospital	2	2	Urban (Large city-based)	1	YES	2	0	2	0	0	0	0	0	0	0	0	2	0	0	0	0	0	2	2	0	2	2	0	0	0	0	0	0	0	Never	Never	Never	Sometimes	Never
56	SOUTH AFRICA	1	1	1	durban	General practitioner	2	JUNIOR (Resident in Training)	3	Government hospital	1	1	Urban (Large city-based)	1	YES	1	1	2	0		0	0	0	0	0	0	0	0	0	0	0	0	0	0	0	0	0	2	0	1	1	0	0	0	Never	Invariably (always)	Never	Never	Often
57	SOUTH AFRICA	1	1	1		Endocrinologist	1	SENIOR (Consultant/Independent Specialist)	1	Government hospital	1	1	Urban (Large city-based)	1	YES	10	18	28	0	0	0	1	0	0	0	0	0	0	0	0	0	1	0	0	1	1	28	0	5	0	0	0	0	0				Invariably (always)
58	SOUTH AFRICA	1	1	1	Durban	Non-endocrine specialist	3	SENIOR (Consultant/Independent Specialist)	1	University-based	1	3	Urban (Large city-based)	1	YES	2	0	2	2	1	0	0	0	0	0	0	0	0	0	0	3	0	0	2	1	3	1	1	1	0	1	0	0	1	Often	Often	Often	Often	Not sure
59	SOUTH AFRICA	1	1	1		General practitioner	2	MIDDLE GRADE (Subconsultant specialist/Fellow/Senior Registrar)	2	Private clinic	2	4	Rural (Villages, small towns in the country)	2	YES	2	1	3	0	0	0	0	2	0	0	0	0	0	0	0	0	2	0	2	0	2	1	0	1	1	1	0	0	0	Very often	Invariably (always)	Invariably (always)	Very often	Sometimes
61	SOUTH AFRICA	1	1	1		General practitioner	2	MIDDLE GRADE (Subconsultant specialist/Fellow/Senior Registrar)	2	Private clinic	2	4	Urban (Large city-based)	1	YES	5	10	15	2	2	4	5	1	1	1	1	0	0	0	0	4	13	0	8	9	17	3	1	0	7	2	0	1	1	Often	Sometimes	Sometimes	Often	Often
62	SOUTH AFRICA	1	1	1	Johannesburg	General practitioner	2	SENIOR (Consultant/Independent Specialist)	1	Private clinic	2	4	Urban (Large city-based)	1	YES	1	0	1	0	0	0	0	1	0	0	0	0	0	0	0	0	1	0	1	0	1	1	0	0	0	1	0	0	0	Never	Never	Never	Never	Never
64	SOUTH AFRICA	1	1	1		General practitioner	2	SENIOR (Consultant/Independent Specialist)	1	Private clinic	2	4	Urban (Large city-based)	1	YES	0	1	1	0	0	0	0	0	0	0	0	0	1	0	0	0	0	1	0	1	1	1	0	0	0	1	0	0	0				Invariably (always)	Very often
65	SOUTH AFRICA	1	1	1		Endocrinologist	1	SENIOR (Consultant/Independent Specialist)	1	Government hospital	1	1	Urban (Large city-based)	1	YES	5	10	15	0	0	0	0	0	0	0	3	0	0	0	0	0	3	0	0	3	3	10	2	0	0	1	0	2	1				Very often	Sometimes
66	SOUTH AFRICA	1	1	1	Pretoria	Non-endocrine specialist	3	SENIOR (Consultant/Independent Specialist)	1	Private hospital	2	2	Urban (Large city-based)	1	YES	0	1	1	0	0	0	0	0	0	0	1	0	0	0	0	0	1	0	0	1	1	1	0	0	0	1				Sometimes	Sometimes	Never	Never
67	SOUTH AFRICA	1	1	1		General practitioner	2			Private clinic	2	4	Urban (Large city-based)	1	YES		2	2	0	0	0			1	0	1	0	0	0	0	0	2	0	0	2	2	0	0	0		1			1		Very often		Very often	Often
68	SOUTH AFRICA	1	1	1	Durban	Non-endocrine specialist	3	SENIOR (Consultant/Independent Specialist)	1	Government hospital	1	1	Urban (Large city-based)	1	YES	5	5	10	0	0	2	3	0	2	0	0	0	0	0	0	0	7	0	2	5	7	45	10	10	5	5	1	1	1	Sometimes	Very often	Very often	Very often	Sometimes
69	SOUTH AFRICA	1	1	1	Durban	Non-endocrine specialist	3	SENIOR (Consultant/Independent Specialist)	1	Private hospital	2	2	Urban (Large city-based)	1	YES	5	2	7	0	0	2	2	1	0	0	0	0	0	0	0	0	5	0	3	2	5	1	1	2	1	0	0	0	0	Never	Sometimes	Often	Invariably (always)	Often
70	SOUTH AFRICA	1	1	1		Non-endocrine specialist	3	SENIOR (Consultant/Independent Specialist)	1	Private hospital	2	2	Urban (Large city-based)	1	YES		2	2	0	0	0	0		1	0	1	0	0	0	0	0	2	0	0	2	2	0	0	0	0	0	0	0	0
71	SOUTH AFRICA	1	1	1	Mthatha	General practitioner	2	MIDDLE GRADE (Subconsultant specialist/Fellow/Senior Registrar)	2	Government hospital	1	1	Urban (Large city-based)	1	YES	0	10	10	0	0	0	0	0	2	0	0	0	0	0	0	0	2	0	0	2	2	2	1	0	0	0	0	0	2	Sometimes	Sometimes	Sometimes	Often	Sometimes
72	SOUTH AFRICA	1	1	1	Bloemfontein	General practitioner	2			Private clinic	2	4	Urban (Large city-based)	1	YES	1	0	1	0	0	1	0	0	0	0	0	0	0	0	0	0	1	0	1	0	1	0		0	0	0	0	0	0	Never	Never	Often		Often
73	SOUTH AFRICA	1	1	1		General practitioner	2	MIDDLE GRADE (Subconsultant specialist/Fellow/Senior Registrar)	2	Private clinic	2	4	Urban (Large city-based)	1	YES	1	0	1	0	0	1	0	0	0	0	0	0	0	0	0	0	1	0	1	0	1	0	1	0	0	0	0	0	0
74	SOUTH AFRICA	1	1	1	Klerksdorp	Non-endocrine specialist	3	SENIOR (Consultant/Independent Specialist)	1	Government hospital	1	1	Rural (Villages, small towns in the country)	2	YES	2	3	5	0	0	0	0	1	2	0	0	0	0	0	0	0	3	0	1	2	3	3	1	0	0	2	0	0	1	Never	Sometimes	Sometimes	Often	Never
76	SOUTH AFRICA	1	1	1	Paarl	Non-endocrine specialist	3	SENIOR (Consultant/Independent Specialist)	1	Private hospital	2	2	Urban (Large city-based)	1	YES	1	0	1	0	0	0	0	0	0	1	0	0	0	0	0	0	1	0	1	0	1	0	0	0	0	0	0	0	0	Never	Never	Never	Sometimes	Sometimes
77	SOUTH AFRICA	1	1	1	Pretoria	General practitioner	2			Private clinic	2	4	Urban (Large city-based)	1	YES	1	0	1	0	0	0	0	0	0	1	0	0	0	0	0	0	1	0	1	0	1		0	0	0	0	0	0	0	Never
78	SOUTH AFRICA	1	1	1	King William's Town	Non-endocrine specialist	3	SENIOR (Consultant/Independent Specialist)	1	Government hospital	1	1	Urban (Large city-based)	1	YES	1	2	3	0	0	1	2	0		0	0	0	0	0	0	0	3	0	1	2	3	1	2	0	1	1	1	1	0		Very often	Never	Sometimes	Sometimes
79	SOUTH AFRICA	1	1	1	bloemfontein	General practitioner	2	MIDDLE GRADE (Subconsultant specialist/Fellow/Senior Registrar)	2	University-based	1	3	Urban (Large city-based)	1	YES	1	3	4	0	0	0	0	0	0	0	0	0	0	0	0	0	0	0	0	0	0	3	0	0	1	1	0	0	0		Often	Never	Sometimes	Never
80	SOUTH AFRICA	1	1	1	Johannesburg	Endocrinologist	1	SENIOR (Consultant/Independent Specialist)	1	Private clinic	2	4	Urban (Large city-based)	1	YES	1	1	2	0	0	0	0	0	0	1	1	0	0	0	0	0	2	0	1	1	2	5	0	0	0	0	0	0	0	Very often	Often	Sometimes	Invariably (always)	Often
81	SOUTH AFRICA	1	1	1	Pietermaritzburg	Non-endocrine specialist	3	SENIOR (Consultant/Independent Specialist)	1	Private hospital	2	2	Urban (Large city-based)	1	YES	1	2	3	0	0	0	1	0	0	1	1	0	0	0	0	0	3	0	1	2	3	1	1	0	0	1	0	0	0	Never	Never	Never	Invariably (always)	Sometimes
82	SOUTH AFRICA	1	1	1	Paarl	Non-endocrine specialist	3	SENIOR (Consultant/Independent Specialist)	1	Government hospital	1	1	Urban (Large city-based)	1	YES	2	0	2					1			1					0	2	0	1	1	2	1	1	0	0	1	0	0	0	Never	Never	Often	Very often	Sometimes
84	SOUTH AFRICA	1	1	1	Bloemfontein	General practitioner	2	MIDDLE GRADE (Subconsultant specialist/Fellow/Senior Registrar)	2	Private clinic	2	4	Urban (Large city-based)	1	YES	0	1	1	0	0	0	0	0	1	0	0	0	0	0	0	0	1	0	0	1	1	1	5	0	0	0	0	0	0	Never	Never	Sometimes	Often	Very often
85	SOUTH AFRICA	1	1	1	Pretoria	General practitioner	2	SENIOR (Consultant/Independent Specialist)	1	Private clinic	2	4	Urban (Large city-based)	1	YES	0	2	2	0	0	0	0		2	0	0	0	0	0	0	0	2	0	0	2	2	2	0	2	0	1	0	0	0	Never	Never	Never	Never	Sometimes
86	SOUTH AFRICA	1	1	1	Cape Town	Non-endocrine specialist	3	SENIOR (Consultant/Independent Specialist)	1	Private hospital	2	2	Urban (Large city-based)	1	YES	2	0	2	0	0	0	0	0	0	0	0	0	0	0	0	0	0	0	0	0	0	0	2	0	0	0	0	0	0
87	SOUTH AFRICA	1	1	1	Cape Town	Non-endocrine specialist	3	SENIOR (Consultant/Independent Specialist)	1	Government hospital	1	1	Urban (Large city-based)	1	YES	1	0	1	0	0	1	0	0	0	0	0	0	0	0	0	0	1	0	1	0	1	0	0	0	0	0	0	0	0				Invariably (always)
88	SOUTH AFRICA	1	1	1		Non-endocrine specialist	3	SENIOR (Consultant/Independent Specialist)	1	Government hospital	1	1	Urban (Large city-based)	1	YES	0	1	1	0	0	0	0	0	0	0	0	0	0	0	0	0	0	0	0	0	0	0	1	0	1	0	0	0		Sometimes	Never	Never	Never	Not sure
89	SOUTH AFRICA	1	1	1		Non-endocrine specialist	3	SENIOR (Consultant/Independent Specialist)	1	Private hospital	2	2	Urban (Large city-based)	1	YES	1	2	3	0	0	0	0		1	1	1	0	0	0	0	0	3	0	1	2	3	0	3	0	0	1	0	1	0	Never	Very often	Very often	Very often	Often
90	SOUTH AFRICA	1	1	1	Cape Town	Non-endocrine specialist	3	SENIOR (Consultant/Independent Specialist)	1	Private hospital	2	2	Urban (Large city-based)	1	YES	0	3	3	0	0	0	0	0	0	0	0	0	0	0	3	0	0	3	0	3	3	0	0	0	0	0	0	0	0
92	SOUTH AFRICA	1	1	1	Bloemfontein	Non-endocrine specialist	3	MIDDLE GRADE (Subconsultant specialist/Fellow/Senior Registrar)	2	Government hospital	1	1	Urban (Large city-based)	1	YES	1	3	4	0	1	1	0	0	0	0	0	0	0	0	0	1	1	0	1	1	2	1	1	0	0	1	0	0	1	Never	Never	Sometimes	Very often	Often
93	SOUTH AFRICA	1	1	1	Richard bay	General practitioner	2	MIDDLE GRADE (Subconsultant specialist/Fellow/Senior Registrar)	2	Government hospital	1	1	Urban (Large city-based)	1	YES	3	0	3	3	0	0	0	0	0	0	0	0	0	0	0	3	0	0	3	0	3	2	0	0	0	0	0	0	0	Sometimes	Often	Often	Often	Not sure
94	SOUTH AFRICA	1	1	1	port elizabeth	Non-endocrine specialist	3	SENIOR (Consultant/Independent Specialist)	1	Private clinic	2	4	Urban (Large city-based)	1	YES	1	0	1	0	0	0	0	0	0	0	0	0	0	0	0	0	0	0	0	0	0	1	0	0	0	1	0	0	0	Sometimes	Very often	Sometimes	Very often	Sometimes
95	SOUTH AFRICA	1	1	1	Pietermaritzburg	General practitioner	2	JUNIOR (Resident in Training)	3	Private clinic	2	4	Urban (Large city-based)	1	YES	0	1	1	0	0	0	1	0	0	0	0	0	0	0	0	0	1	0	0	1	1	0	1	0	0	0	0	1	0				Invariably (always)	Never
96	SOUTH AFRICA	1	1	1	Cape Town	General practitioner	2	JUNIOR (Resident in Training)	3	Government hospital	1	1	Urban (Large city-based)	1	YES	20	20	40	0	0	0	0	0	0	0	0	0	0	0	0	0	0	0	0	0	0	0	5	1	15	20	2	1	0			Often		Often
97	SOUTH AFRICA	1	1	1	Johannesburg	Non-endocrine specialist	3	SENIOR (Consultant/Independent Specialist)	1	Government hospital	1	1	Urban (Large city-based)	1	YES	40	15	55	0	0	1	0	1	0	0	0	0	0	0	0	0	2	0	2	0	2	1	5	1	0	0	0	0	0	Sometimes	Often	Sometimes	Sometimes	Sometimes
99	SOUTH AFRICA	1	1	1	Bloemfontein	Non-endocrine specialist	3	SENIOR (Consultant/Independent Specialist)	1	University-based	1	3	Urban (Large city-based)	1	YES	0	3	3	0	0	1	2	0	0	0	0	0	0	0	0	0	3	0	1	2	3	0	1	0	1	0	0	0	0				Very often	Sometimes
100	SOUTH AFRICA	1	1	1	JOHANNESBURG	Endocrinologist	1	SENIOR (Consultant/Independent Specialist)	1	Private hospital	2	2	Urban (Large city-based)	1	YES	5	8	13	0	0	0	1	0	4	0	5	0	2	0	0	0	10	2	0	12	12	12	1	0	2	6	0	3	0	Sometimes	Often	Often	Sometimes	Sometimes
101	SOUTH AFRICA	1	1	1	Pretoria	General practitioner	2	MIDDLE GRADE (Subconsultant specialist/Fellow/Senior Registrar)	2	Private clinic	2	4	Urban (Large city-based)	1	YES	3	10	13	0	2	0	2	3	5	0	1	0	0	0	0	2	11	0	3	10	13	0	6	0	0	2	0	0	4	Sometimes	Never	Sometimes	Very often	Often
102	SOUTH AFRICA	1	1	1		Non-endocrine specialist	3	SENIOR (Consultant/Independent Specialist)	1	Private hospital	2	2	Urban (Large city-based)	1	YES	1	0	1	0	0	0	0	1	0	0	0	0	0	0	0	0	1	0	1	0	1	0	0	0	0	0	0	0	0				Invariably (always)	Never
104	SOUTH AFRICA	1	1	1	Cape Town	Non-endocrine specialist	3	SENIOR (Consultant/Independent Specialist)	1	Private hospital	2	2	Urban (Large city-based)	1	YES	1	1	2	0	0	0	0	0	0	0	0	0	0	0	0	0	0	0	0	0	0	0	2	0	0	0	0	0	0	Never	Very often	Never	Sometimes	Never
108	SOUTH AFRICA	1	1	1	Cape town	General practitioner	2	MIDDLE GRADE (Subconsultant specialist/Fellow/Senior Registrar)	2	Private hospital	2	2	Urban (Large city-based)	1	YES	1	2	3	0	1		1		0	0	0	0	0	0	0	1	1	0	0	2	2	1	1	0	0	0		0	0	Never			Often	Sometimes
109	SOUTH AFRICA	1	1	1	Johannesburg	Non-endocrine specialist	3	SENIOR (Consultant/Independent Specialist)	1	Private hospital	2	2	Urban (Large city-based)	1	YES	2	1	3	0	0	0	0	0	0	0	0	0	0	0	0	0	0	0	0	0	0	0	0	0	0	0	0	0	0
110	SOUTH AFRICA	1	1	1	DURBANVILLE	General practitioner	2	SENIOR (Consultant/Independent Specialist)	1	Private clinic	2	4	Urban (Large city-based)	1	YES	0	0	0	0	0	0	0	0	0	0	0	0	0	0	0	0	0	0	0	0	0	1	1	0	0	0	0	0		Never	Never	Never	Never	Never
111	SOUTH AFRICA	1	1	1	Heidelberg	General practitioner	2	MIDDLE GRADE (Subconsultant specialist/Fellow/Senior Registrar)	2	Private hospital	2	2	Urban (Large city-based)	1	YES	0	1	1	0	0	0	0	0	0	0	0	0	1	0	0	0	0	1	0	1	1	1	0	0	0	1	0	0	0	Never	Never	Never	Never	Sometimes
114	SOUTH AFRICA	1	1	1	Pretoria	General practitioner	2	SENIOR (Consultant/Independent Specialist)	1	Private clinic	2	4	Rural (Villages, small towns in the country)	2	YES	1	1	2	0	0	1	0		0	0	1	0	0	0	0	0	2	0	1	1	2	1	0	0	0	1	0	0	0	Never	Never	Never	Invariably (always)	Never
115	SOUTH AFRICA	1	1	1	Pietermaritzburg	Non-endocrine specialist	3	SENIOR (Consultant/Independent Specialist)	1	Government hospital	1	1	Urban (Large city-based)	1	YES	10	10	20	0	0	0	0	0	0	0	0	0	0	0	0	0	0	0	0	0	0	10	3	0	0	0	0	0	0			Never		Never
116	SOUTH AFRICA	1	1	1	Pretoria	General practitioner	2	SENIOR (Consultant/Independent Specialist)	1	Private clinic	2	4	Urban (Large city-based)	1	YES	0	2	2	0	1	0	0	0	0	0	1	0	0	0	0	1	1	0	0	2	2	2	2	0	1	1	0	0	0				Invariably (always)	Very often
117	SOUTH AFRICA	1	1	1	Johannesburg	Non-endocrine specialist	3	SENIOR (Consultant/Independent Specialist)	1	Government hospital	1	1	Urban (Large city-based)	1	YES	3	3	6	0	0	0	0	3	3	0	0	0	0	0	0	0	6	0	3	3	6	0	2	0	0	0	0	0	0		Often	Never	Sometimes	Sometimes
118	SOUTH AFRICA	1	1	1	Johannesburg	Non-endocrine specialist	3	MIDDLE GRADE (Subconsultant specialist/Fellow/Senior Registrar)	2	Government hospital	1	1	Urban (Large city-based)	1	YES	20	20	40	0	0	5	4	4	1	3	0	0	0	0	0	0	17	0	12	5	17	2	3	0	0	1	0	0	0	Sometimes	Sometimes	Sometimes	Sometimes	Never
120	SOUTH AFRICA	1	1	1	Bettys Bay	General practitioner	2	MIDDLE GRADE (Subconsultant specialist/Fellow/Senior Registrar)	2	Private clinic	2	4	Rural (Villages, small towns in the country)	2	YES	1	1	2	0	0	0	1	0	0	1	0	0	0	0	0	0	2	0	1	1	2	2	0	0	0	0	0	0	0			Invariably (always)	Invariably (always)	Often
121	SOUTH AFRICA	1	1	1		General practitioner	2	SENIOR (Consultant/Independent Specialist)	1	Private clinic	2	4	Urban (Large city-based)	1	YES	2	3	5	0	0	0	0	0	0	0	2	1	1	1	0	0	2	3	2	3	5	1	2	0	0	1	0	0	1	Often	Often	Very often	Often	Sometimes
122	SOUTH AFRICA	1	1	1		General practitioner	2	MIDDLE GRADE (Subconsultant specialist/Fellow/Senior Registrar)	2	Private clinic	2	4	Rural (Villages, small towns in the country)	2	YES	0	1	1	0	0	0	0	0	0	0	1	0	0	0	0	0	1	0	0	1	1	1	0	0	1	0	0	0	0	Sometimes	Often	Often	Often	Often
123	SOUTH AFRICA	1	1	1		Non-endocrine specialist	3	SENIOR (Consultant/Independent Specialist)	1	Private hospital	2	2	Urban (Large city-based)	1	YES	0	1	1	0	0	0	1	0	0	0	0	0	0	0	0	0	1	0	0	1	1	0	0	0	0	0	0	0	1	Never	Never	Never	Never	Sometimes
124	SOUTH AFRICA	1	1	1	Cape Town	General practitioner	2			Government hospital	1	1	Urban (Large city-based)	1	YES	1	0	1	0	0	0	0	0	0	0	0	0	0	0	0	0	0	0	0	0	0	0		0	0	0	0	0	0	Invariably (always)	Invariably (always)	Never	Never	Not sure
125	SOUTH AFRICA	1	1	1	Johannesburg	Non-endocrine specialist	3	SENIOR (Consultant/Independent Specialist)	1	Private hospital	2	2	Urban (Large city-based)	1	YES	0	1	1	0	0	0	0	0	0	0	1	0	0	0	0	0	1	0	0	1	1	0	1	0	0	1	0	0	0	Never	Never	Never	Never	Never
126	SOUTH AFRICA	1	1	1	Umhlanga Rocks	General practitioner	2	MIDDLE GRADE (Subconsultant specialist/Fellow/Senior Registrar)	2	Government hospital	1	1	Rural (Villages, small towns in the country)	2	YES	2	2	4	0	0	0	1		1	0	1	0	0	0	0	0	3	0	0	3	3	2	0	0	0	2	0	0	0
127	SOUTH AFRICA	1	1	1	carletonville	General practitioner	2	MIDDLE GRADE (Subconsultant specialist/Fellow/Senior Registrar)	2	Government hospital	1	1	Rural (Villages, small towns in the country)	2	YES	33	46	79	0	0	3	6	15	12	15	28	0	0	0	0	0	79	0	33	46	79	0	0	0	5	0	0	8	0	Often	Often	Very often	Sometimes	Never
128	SOUTH AFRICA	1	1	1		Non-endocrine specialist	3	SENIOR (Consultant/Independent Specialist)	1	Private hospital	2	2	Urban (Large city-based)	1	YES	2	2	4	0	0	0	0	0	0	0	0	0	0	0	0	0	0	0	0	0	0	0	4	0	0	0	0	0	0	Never
129	SOUTH AFRICA	1	1	1	Johannesburg	Endocrinologist	1	SENIOR (Consultant/Independent Specialist)	1	Private clinic	2	4	Urban (Large city-based)	1	YES	1	3	4	0	0	0	0	0	1	0	1	1	1	0	0	0	2	2	1	3	4	1	0	1	3	2	1	0	0	Never	Never	Invariably (always)
131	SOUTH AFRICA	1	1	1		Non-endocrine specialist	3	SENIOR (Consultant/Independent Specialist)	1	University-based	1	3	Urban (Large city-based)	1	YES	10	10	20	0	0	0	0	0	0	0	0	0	0	0	0	0	0	0	0	0	0	15	30	2	0	0	0	0	0
132	SOUTH AFRICA	1	1	1	Port Shepstone	General practitioner	2	MIDDLE GRADE (Subconsultant specialist/Fellow/Senior Registrar)	2	Government hospital	1	1	Rural (Villages, small towns in the country)	2	YES	1	0	1	1	0	0	0	0	0	0	0	0	0	0	0	1	0	0	1	0	1	1	0	0	0	0	0	0	0		Never			Not sure
133	SOUTH AFRICA	1	1	1	Cape Town	Non-endocrine specialist	3	SENIOR (Consultant/Independent Specialist)	1	Private clinic	2	4	Urban (Large city-based)	1	YES	0	1	1	0	0	0	0	0	0	0	1	0	0	0	0	0	1	0	0	1	1	1	0	0	0	0	0	0	0	Never	Invariably (always)			Never
134	SOUTH AFRICA	1	1	1	Cape Town	Non-endocrine specialist	3	SENIOR (Consultant/Independent Specialist)	1	Government hospital	1	1	Urban (Large city-based)	1	YES	4	5	9	0	0	0	0	0	1	1	2	1	2	1	1	0	4	5	3	6	9	0	2	5	0	0	0	0	0	Never	Never	Never	Invariably (always)	Not sure
135	SOUTH AFRICA	1	1	1	Cape Town	Non-endocrine specialist	3	SENIOR (Consultant/Independent Specialist)	1	Private clinic	2	4	Urban (Large city-based)	1	YES		1	1	0	0	0	0	0	0	0	1	0	0	0	0	0	1	0	0	1	1	0	0	0	0	0	0	0	0	Very often	Very often	Sometimes	Never	Often
137	SOUTH AFRICA	1	1	1	Uitenhage	Non-endocrine specialist	3	SENIOR (Consultant/Independent Specialist)	1	Private hospital	2	2	Rural (Villages, small towns in the country)	2	YES	0	2	2	0	0	0	0		1	0	1	0	0	0	0	0	2	0	0	2	2	0	0	0	0	0	1	0	0				Invariably (always)	Not sure
138	SOUTH AFRICA	1	1	1	Gauteng	Non-endocrine specialist	3	SENIOR (Consultant/Independent Specialist)	1	Private clinic	2	4	Urban (Large city-based)	1	YES	12	2	14	0	0	1		10	1	0	0	1	1	0	0	0	12	2	12	2	14	10	135	0	2	10		11	2	Never	Never	Sometimes	Invariably (always)	Sometimes
139	SOUTH AFRICA	1	1	1	Johannesburg	Non-endocrine specialist	3	MIDDLE GRADE (Subconsultant specialist/Fellow/Senior Registrar)	2	University-based	1	3	Urban (Large city-based)	1	YES	0	0	0	0	0	0	0	0	0	0	0	0	0	0	0	0	0	0	0	0	0	2	0	0	1	1	0	0	0	Sometimes	Sometimes	Very often	Invariably (always)	Often
140	SOUTH AFRICA	1	1	1	johannesburg	Non-endocrine specialist	3	SENIOR (Consultant/Independent Specialist)	1	Private clinic	2	4	Urban (Large city-based)	1	YES	3	4	7	0	0	1	1	2	3	0	0	0	0	0	0	0	7	0	3	4	7	1	0	0	1	1	0	0	0	Sometimes	Sometimes	Sometimes	Invariably (always)	Never
141	SOUTH AFRICA	1	1	1		Endocrinologist	1	SENIOR (Consultant/Independent Specialist)	1	Private clinic	2	4	Urban (Large city-based)	1	YES	5	10	15	2	0	0	0	0	0	0	0	0	0	0	0	2	0	0	2	0	2	0	10	1	0	0	0	0	0			Very often		Sometimes
142	SOUTH AFRICA	1	1	1	Cape Town	Endocrinologist	1	SENIOR (Consultant/Independent Specialist)	1	University-based	1	3	Urban (Large city-based)	1	YES	20	10	30	0	0	0	0	5	15	5	5					0	30	0	10	20	30	50	10	155	5	6	2	2	5	Never			Invariably (always)	Very often
144	SOUTH AFRICA	1	1	1	Cape Town	General practitioner	2	MIDDLE GRADE (Subconsultant specialist/Fellow/Senior Registrar)	2	Private clinic	2	4	Urban (Large city-based)	1	YES	1	1	2	0	0	0	0	0	0	0	0	0	0	0	0	0	0	0	0	0	0	0	2	0	0	1	0	0	0	Never
145	SOUTH AFRICA	1	1	1	Pretoria	Non-endocrine specialist	3	SENIOR (Consultant/Independent Specialist)	1	Private clinic	2	4	Urban (Large city-based)	1	YES	1	4	5	0	1	0	0	0	0	0	1	0	0	0	0	1	1	0	0	2	2	0	5	0	1	2	0	0	1	Never	Never	Invariably (always)	Invariably (always)	Very often
146	SOUTH AFRICA	1	1	1	Port Elizabeth	Non-endocrine specialist	3	SENIOR (Consultant/Independent Specialist)	1	Private hospital	2	2	Urban (Large city-based)	1	YES	1	4	5	0	0	0	1	1	2	0	1	0	0	0	0	0	5	0	1	4	5	0	0	0	5	2		1	0				Invariably (always)	Sometimes
147	SOUTH AFRICA	1	1	1	Cape Town	Non-endocrine specialist	3	SENIOR (Consultant/Independent Specialist)	1	Government hospital	1	1	Urban (Large city-based)	1	YES	3	3	6	0	0	0	0	0	0	0	0	0	0	0	0	0	0	0	0	0	0	0	2	1	1	0	0	0	0	Sometimes	Never	Never	Sometimes	Never
148	SOUTH AFRICA	1	1	1	Johannesburg	Non-endocrine specialist	3	SENIOR (Consultant/Independent Specialist)	1	Private clinic	2	4	Urban (Large city-based)	1	YES	0	1	1	0	0	0	0	0	0	0	1	0	0	0	0	0	1	0	0	1	1	0	0	0	0	0	0	0	0	Never	Never	Invariably (always)	Sometimes	Often
149	SOUTH AFRICA	1	1	1	Durban KwaZulu Natal	Non-endocrine specialist	3	SENIOR (Consultant/Independent Specialist)	1	University-based	1	3	Urban (Large city-based)	1	YES	0	1	1	0	0	0	0	0	1	0	0	0	0	0	0	0	1	0	0	1	1	0	0	0	0	0	0	0	1	Very often	Very often	Very often	Very often
150	SOUTH AFRICA	1	1	1	Elliotdale	General practitioner	2	JUNIOR (Resident in Training)	3	Government hospital	1	1	Rural (Villages, small towns in the country)	2	YES	1	1	2	0	0	0	0	0	0	0	0	0	0	0	0	0	0	0	0	0	0	1	1	0	0	0	0	0	0	Never	Never	Never	Never	Never
151	SOUTH AFRICA	1	1	1	pretoria	General practitioner	2	MIDDLE GRADE (Subconsultant specialist/Fellow/Senior Registrar)	2	Government hospital	1	1	Urban (Large city-based)	1	YES	25	17	42	3	2	6	5	9	7	4	3	0	1	0	1	5	34	2	22	19	41	2	0	0	1	2	0	2	0	Sometimes	Very often	Sometimes	Sometimes	Sometimes
152	SOUTH AFRICA	1	1	1	Johannesburg	General practitioner	2	SENIOR (Consultant/Independent Specialist)	1	Private clinic	2	4	Urban (Large city-based)	1	YES	0	2	2	0	0	0	0	0	2	0	0	0	0	0	0	0	2	0	0	2	2	0	0	0	0	0	0	0	0	Often	Sometimes	Often	Very often	Sometimes
153	SOUTH AFRICA	1	1	1	Cape Town	Non-endocrine specialist	3	SENIOR (Consultant/Independent Specialist)	1	University-based	1	3	Urban (Large city-based)	1	YES	85	85	170	0	0	50	50	35	35	10	10	0	0	0	0	0	190	0	95	95	190	0	0	0	0	0	0	0	0	Often	Invariably (always)	Never	Never
155	SOUTH AFRICA	1	1	1	Johannesburg	Endocrinologist	1	SENIOR (Consultant/Independent Specialist)	1	Government hospital	1	1	Urban (Large city-based)	1	YES	5	4	9	0	0	1	1	2	1	2	2	0	0	0	0	0	9	0	5	4	9	20	5	4	0	1	0	0	1		Often	Sometimes	Sometimes	Sometimes
156	SOUTH AFRICA	1	1	1	Cape Town	Non-endocrine specialist	3	SENIOR (Consultant/Independent Specialist)	1	Private hospital	2	2	Urban (Large city-based)	1	YES	0	2	2	0	0	0	0	2		0	0	0	0	0	0	0	2	0	2	0	2	0	0	0	0	1	0	0	0	Never	Never	Never	Invariably (always)	Very often
157	SOUTH AFRICA	1	1	1	Knysna	General practitioner	2	MIDDLE GRADE (Subconsultant specialist/Fellow/Senior Registrar)	2	Private clinic	2	4	Urban (Large city-based)	1	YES	1	1	2	0	0	0	0	0	0	0	0	0	0	0	0	0	0	0	0	0	0	2	0	0	1	2	0	0	0	Never	Never	Never	Never	Never
159	SOUTH AFRICA	1	1	1	cape town	Non-endocrine specialist	3	SENIOR (Consultant/Independent Specialist)	1	Government hospital	1	1	Urban (Large city-based)	1	YES	5	5	10	0	0	0	0	5	5	0	0	0	0	0	0	0	10	0	5	5	10	1	1	0	0	0	0	0	0	Very often	Very often	Sometimes	Often	Never
160	SOUTH AFRICA	1	1	1	pietermaritzburg	General practitioner	2	MIDDLE GRADE (Subconsultant specialist/Fellow/Senior Registrar)	2	Private clinic	2	4	Urban (Large city-based)	1	YES	1	1	2	0	1	0	0	1	0	0	0	0	0	0	0	1	1	0	1	1	2	2	0	0	2	2	2	0	0				Invariably (always)	Often
161	SOUTH AFRICA	1	1	1	Vredenburg	Non-endocrine specialist	3	SENIOR (Consultant/Independent Specialist)	1	Private hospital	2	2	Rural (Villages, small towns in the country)	2	YES	0	2	2	0	0	0	0	0	0	0	0	0	0	0	0	0	0	0	0	0	0	0	1	0	0	0	0	0	0	Sometimes	Very often
162	SOUTH AFRICA	1	1	1	ingwavuma	General practitioner	2	JUNIOR (Resident in Training)	3	Private clinic	2	4	Rural (Villages, small towns in the country)	2	YES	0	0	0	0	0	0	1	0	0	0	0	0	0	0	0	0	1	0	0	1	1	1	0	0	0	1	0	0	0	Sometimes	Sometimes	Never	Never	Not sure
209	SOUTH AFRICA	1	1	2	Cape Town	General practitioner	2	SENIOR (Consultant/Independent Specialist)	1	Private hospital	2	2	Urban (Large city-based)	1	YES	1	0	1	0	0	1	0	0	0	0	0	0	0	0	0	0	1	0	1	0	1	0	0	0	1	0	0	0	0	Never	Invariably (always)	Never	Invariably (always)	Very often
13	SOUTH AFRICA	1	1	1	Johannesburg	Non-endocrine specialist	3	SENIOR (Consultant/Independent Specialist)	1	Government hospital	1	1	Urban (Large city-based)	1	YES	0	0	0	0	0	0	0	0	0	0	0	0	0	0	0	0	0	0	0	0	0	0	10	0	5	0	0	0	0	Often	Often	Never	Sometimes	Never
34	SOUTH AFRICA	1	1	1	Pretoria	Non-endocrine specialist	3	SENIOR (Consultant/Independent Specialist)	1	University-based	1	3	Urban (Large city-based)	1	YES	2	4	6	0	0	0	1	1	0	1	3	0	0	0	0	0	6	0	2	4	6	1	5	0	2	2	0	1	0	Never	Never	Sometimes	Very often	Sometimes
43	SOUTH AFRICA	1	1	1	Johannesburg	General practitioner	2	MIDDLE GRADE (Subconsultant specialist/Fellow/Senior Registrar)	2	Private clinic	2	4	Urban (Large city-based)	1	YES	0	1	1	0	0	0	0	0	1	0	0	0	0	0	0	0	1	0	0	1	1	0	0	1	1	0	0	0	0	Never	Never	Sometimes	Often	Never
44	SOUTH AFRICA	1	1	1	Johannesburg	Non-endocrine specialist	3	SENIOR (Consultant/Independent Specialist)	1	Government hospital	1	1	Urban (Large city-based)	1	YES	1	0	1	0	0	0	0	1	0	0	0	0	0	0	0	0	1	0	1	0	1	0	1	0	0	0	0	0	0	Never	Sometimes	Never	Never	Never
54	SOUTH AFRICA	1	1	1	Pretoria	General practitioner	2	MIDDLE GRADE (Subconsultant specialist/Fellow/Senior Registrar)	2	Government hospital	1	1	Rural (Villages, small towns in the country)	2	YES	17	25	42	0	2	3	4	3	5	6	7	2	3	2	3	2	28	10	16	24	40	0	3	0	5	1	0	5	0	Sometimes	Sometimes	Sometimes	Never	Never
60	SOUTH AFRICA	1	1	1	Paarl	Non-endocrine specialist	3	SENIOR (Consultant/Independent Specialist)	1	Private clinic	2	4	Rural (Villages, small towns in the country)	2	YES	3	1	4	0	0	0	0	0	0	0	0	0	0	0	0	0	0	0	0	0	0	2	1	1	1	1	0	0	0				Invariably (always)	Never
63	SOUTH AFRICA	1	1	1	Pretoria	General practitioner	2	MIDDLE GRADE (Subconsultant specialist/Fellow/Senior Registrar)	2	University-based	1	3	Urban (Large city-based)	1	YES	3	2	5	0	0	0	0	3	2	0	0	0	0	0	0	0	5	0	3	2	5	0	0	0	0	1	1	0	1	Sometimes	Sometimes	Sometimes	Often	Very often
75	SOUTH AFRICA	1	1	1	Witbank	General practitioner	2	SENIOR (Consultant/Independent Specialist)	1	Private hospital	2	2	Urban (Large city-based)	1	YES	1	0	1	0	0	0	0	0	0	0	0	0	0	0	0	0	0	0	0	0	0	0		0	0	0	0	0	0
83	SOUTH AFRICA	1	1	1	Carletonville	Non-endocrine specialist	3	SENIOR (Consultant/Independent Specialist)	1	Private clinic	2	4	Rural (Villages, small towns in the country)	2	YES	1	1	2	0	0	0	0	1	1	0	0	0	0	0	0	0	2	0	1	1	2	0	1		0	0	0	0	1	Often	Invariably (always)	Very often	Invariably (always)	Often
91	SOUTH AFRICA	1	1	1		General practitioner	2	MIDDLE GRADE (Subconsultant specialist/Fellow/Senior Registrar)	2	Government hospital	1	1	Urban (Large city-based)	1	YES	4	3	7	0	0	0	0	4	3	0	0	0	0	0	0	0	7	0	4	3	7	0	0	0	0	0	0	0	0	Often	Often	Sometimes	Sometimes	Often
98	SOUTH AFRICA	1	1	1	Cape town	General practitioner	2	MIDDLE GRADE (Subconsultant specialist/Fellow/Senior Registrar)	2	Private clinic	2	4	Urban (Large city-based)	1	YES	1	2	3	0	0	0	0	0	1	1	1	0	0	0	0	0	3	0	1	2	3	0	2	0	1	1	0	0	0	Never	Sometimes	Often	Often	Sometimes
103	SOUTH AFRICA	1	1	1	Durban	General practitioner	2	SENIOR (Consultant/Independent Specialist)	1	Government hospital	1	1	Urban (Large city-based)	1	YES	4	11	15	0	0	2	0	0	4	0	2	0	0	0	0	0	8	0	2	6	8	1	6	0	3	2	4	3	0	Very often	Very often	Invariably (always)	Invariably (always)	Very often
105	SOUTH AFRICA	1	1	1	Pretoria	Non-endocrine specialist	3	SENIOR (Consultant/Independent Specialist)	1	Private hospital	2	2	Urban (Large city-based)	1	YES	0	1	1	0	0	0	0	0	1	0	0	0	0	0	0	0	1	0	0	1	1	5	5	0	1	1	0	0	0	Never	Sometimes	Very often	Very often	Never
106	SOUTH AFRICA	1	1	1	Johannesburg	Non-endocrine specialist	3	SENIOR (Consultant/Independent Specialist)	1	Private hospital	2	2	Urban (Large city-based)	1	YES	2	2	4	0	0	0	0	0	0	0	0	1	0	0	0	0	0	1	1	0	1	0	5	0	2	2	0	0	0	Never	Never	Never	Invariably (always)	Sometimes
107	SOUTH AFRICA	1	1	1	Pietermarizburg	Non-endocrine specialist	3	SENIOR (Consultant/Independent Specialist)	1	Government hospital	1	1	Urban (Large city-based)	1	YES	1	0	1	0	0	0	0	0	0	0	0	0	0	0	0	0	0	0	0	0	0	1	0	0	1	0	0	0	0	Never	Sometimes	Never	Sometimes	Sometimes
112	SOUTH AFRICA	1	1	1	Cape Town	Non-endocrine specialist	3	SENIOR (Consultant/Independent Specialist)	1	Government hospital	1	1	Urban (Large city-based)	1	YES	1	0	1	0	0	0	0	1	0	0	0	0	0	0	0	0	1	0	1	0	1	0	0	0	0	0	0	0	0	Never	Sometimes	Never	Sometimes	Never
113	SOUTH AFRICA	1	1	1		Non-endocrine specialist	3	SENIOR (Consultant/Independent Specialist)	1	Private hospital	2	2	Urban (Large city-based)	1	YES	10	15	25	0	0	0	0	0	0	0	1	0	2	0	1	0	1	3	0	4	4	3	3	0	1	0	0	2	0	Very often	Very often	Sometimes	Sometimes	Never
119	SOUTH AFRICA	1	1	1	Johannesburg	General practitioner	2	JUNIOR (Resident in Training)	3	Private hospital	2	2	Urban (Large city-based)	1	YES	3	8	11	0	0	0	0	0	1	0	1	0	0	0	0	0	2	0	0	2	2	2	4	0	0	1	1	1	0	Sometimes	Never	Often	Often	Sometimes
130	SOUTH AFRICA	1	1	1	Cape Town	General practitioner	2	MIDDLE GRADE (Subconsultant specialist/Fellow/Senior Registrar)	2	Private clinic	2	4	Urban (Large city-based)	1	YES	1	0	1	1	0	0	0	0	0	0	0	0	0	0	0	1	0	0	1	0	1	0	2	0	0	0	0	0	0	Never	Never	Never	Sometimes	Very often
136	SOUTH AFRICA	1	1	1	Cape town	General practitioner	2	SENIOR (Consultant/Independent Specialist)	1	Private clinic	2	4	Urban (Large city-based)	1	YES	0	1	1	0	0	0	0	0	1	0	0	0	0	0	0	0	1	0	0	1	1	0	0	0	0	1	0	0	0	Never	Never	Never	Never	Never
143	SOUTH AFRICA	1	1	1	Johannesburg	Non-endocrine specialist	3	MIDDLE GRADE (Subconsultant specialist/Fellow/Senior Registrar)	2	Government hospital	1	1	Urban (Large city-based)	1	YES	0	2	2	0	0	0	0	0	0	0	0	0	0	0	0	0	0	0	0	0	0	0	2	0	0	0	0	0	0	Sometimes	Often	Never	Never	Never
158	SOUTH AFRICA	1	1	1		General practitioner	2	MIDDLE GRADE (Subconsultant specialist/Fellow/Senior Registrar)	2	Private clinic	2	4	Urban (Large city-based)	1	YES	1	2	3	0	0	0	0	1	0	0	2	0	0	0	0	0	3	0	1	2	3	0	0	0	1	0	0	0	0	Often	Often	Often	Sometimes	Often
																			17	31	112	120	137	159	65	120	17	19	4	10	48	713	50	352	459	811	366	426	209	111	145	22	60	44
															Public	81	92	90	3	13	27	30	35	51	24	64	19	15	3	5	14	90	20	63	83	89	61	50	27	55	79	11	23	27	0	0	0	0	0
															Private	24	48	57	5	6	6	9	7	12	3	10	3	6	1	0	5	44	9	23	39	55	27	26	6	15	26	8	5	5	0	0	0	0	0
																0	1	0	2	3	1	1	4	3	1	0	2	2	2	2	0	0	0	0	0	0	0	1	0	1	1	2	1	1	20	15	14	7	10
[truncated: 50 more columns]
